# Supplementary material for: HP1α targets the chromosomal passenger complex for activation at heterochromatin before mitotic entry
Source: EMBO J. 2018 Feb 21;37(6):e97677. doi: 10.15252/embj.201797677 (PMC5852645; doi:10.15252/embj.201797677)
Supplement: Supplementary file 6 — Movie EV4 [file EMBJ-37-e97677-s006.zip]

Archive with 4 entries (3 files):
- Movie_EV4.avi
- Movie_EV4.docx
- __MACOSX/
- __MACOSX/._Movie_EV4.docx
